# Supplementary material for: SIRT4 as a novel interactor and candidate suppressor of C-RAF kinase in MAPK signaling
Source: Life Sci Alliance. 2024 Mar 18;7(6):e202302507. doi: 10.26508/lsa.202302507 (PMC10948936; doi:10.26508/lsa.202302507)
Supplement: Supplementary file 10 [file LSA-2023-02507_TableS1.xlsx]

## Sheet: Table 1
SIRT4	C-RAFCRD	Category	Distance [Å]
V232	H175Set1	Hydrophobic	4.78902
F234	H175Set1	Hydrophobic	4.58657
P240	L160*/Set2	Hydrophobic	5.31559
G235	I154*	Hydrogen Bond	3.51669
T237	K157	Hydrogen Bond	2.86838
T237	K157	Hydrogen Bond	2.84552
D236	H175Set1	Hydrogen Bond	2.05588
D236	K157	Hydrogen Bond; Electrostatic	1.79794
H92	K157	Hydrogen Bond	1.90453
Q91	K179Set1	Hydrogen Bond	1.65633
G93	Q156*/Set2	Hydrogen Bond	3.51031
R97	Q156*/Set2	Hydrogen Bond	1.73351
R97	Q156*/Set2	Hydrogen Bond	2.0763
R75	T178Set1	Hydrogen Bond	1.73089
Y266	F163	Hydrophobic	4.08338
R270	R143	Hydrophobic	5.00044
R270	F163	Hydrophobic	5.18852
R270	N161*/Set3	Hydrogen Bond	2.40989
R270	N161*/Set3	Hydrogen Bond	2.7401
Q264	T178Set1	Hydrogen Bond	2.00436
Y266	E174*/Set1	Hydrogen Bond	2.72696
Y266	S177	Hydrogen Bond	2.02702
T274	R143	Hydrogen Bond	1.72576
R291	S177	Hydrogen Bond	1.85345
R291	S177	Hydrogen Bond	2.94189
R270	E174*/Set1	Hydrogen Bond; electrostatic	1.81366
R270	E174*/Set1	Electrostatic	2.72195
E277	R143	Electrostatic	2.85759
E277	R143	Electrostatic	2.74066
R291	F141	Electrostatic	4.73388
*: Residues considered for single-point mutations
Set1/2/3: specific residues targeted for combined mutations
