# Supplementary material for: SIRT4 as a novel interactor and candidate suppressor of C-RAF kinase in MAPK signaling
Source: Life Sci Alliance. 2024 Mar 18;7(6):e202302507. doi: 10.26508/lsa.202302507 (PMC10948936; doi:10.26508/lsa.202302507)
Supplement: Supplementary file 11 [file LSA-2023-02507_TableS2.xlsx]

## Sheet: Comparing WT-SET1-SET2 
Table S2. Comparision of the CRAFCRD - SIRT4 binding sites by analysing the wild-type vs. the combined mutant versions of CRAFCRD, Set 1 and Set 2.
a.a. (CRD)	Wild-type	Distance [Å]	Binding type	SET 1 (E174Q, H175R, T178S, K179E, T182L)	Distance [Å]	Binding type	SET 2 (Q156, F158L, L160F)	Distance [Å]	Binding type
PHE141	CRD:PHE141 - SIRT4:ARG291:NH2	4.73388	Electrostatic
ARG143	CRD:ARG143:NH1 - SIRT4:GLU277:OE2	2.85759	Electrostatic				CRD:ARG143:NH1 - SIRT4:GLU277:OE2	2.72144	Electrostatic
	CRD:ARG143:NH2 - SIRT4:GLU277:OE1	2.74066	Electrostatic				CRD:ARG143:NH2 - SIRT4:GLU277:OE1	2.73949	Electrostatic
	CRD:ARG143:HH21 - SIRT4:THR274:OG1	1.73	Hydrogen Bond
	CRD:ARG143 - SIRT4:ARG270	5.00044	Hydrophobic
ASP153				CRD:ASP153:OD2 - SIRT4:ARG291:NH1	4.76139	Electrostatic
				CRD:ASP153:OD1 - SIRT4:ARG291:NH2	3.72618	Electrostatic
ASP153				CRD:ASP153:O - SIRT4:GLN264:HE22	1.90897	Hydrogen Bond
ILE154	CRD:ILE154:O - SIRT4:GLY235:CA	3.51669	Hydrogen Bond
CYS155							CRD:CYS155:CA - SIRT4:GLY235:O	3.00019	Hydrogen Bond
GLN156	CRD:GLN156:OE1 - SIRT4:ARG97:HH11	1.73351	Hydrogen Bond
	CRD:GLN156:OE1 - SIRT4:ARG97:HH21	2.0763	Hydrogen Bond
	CRD:GLN156:OE1 - SIRT4:GLY93:CA	3.51031	Hydrogen Bond
LYS157	CRD:LYS157:HZ2 - SIRT4:ASP236:OD1	1.79794	Hydrogen Bond; Electrostatic				CRD:LYS157:HZ2 - SIRT4:ASP236:OD1	1.788	Hydrogen Bond; Electrostatic
							CRD:LYS157:HZ1 - SIRT4:ASP236:OD2	1.83835	Hydrogen Bond; Electrostatic
	CRD:LYS157:HZ1 - SIRT4:HIS92:NE2	1.90453	Hydrogen Bond
	CRD:LYS157:HZ2 - SIRT4:THR237:OG1	2.86838	Hydrogen Bond				CRD:LYS157:H - SIRT4:THR237:OG1	2.88822	Hydrogen Bond
	CRD:LYS157:HZ3 - SIRT4:THR237:OG1	2.84552	Hydrogen Bond				CRD:LYS157:HZ3 - SIRT4:THR237:O	1.73763	Hydrogen Bond
							CRD:LYS157:O - SIRT4:THR237:HG1	2.21024	Hydrogen Bond
LEU158							CRD:LEU158:O - SIRT4:THR237:HG1	2.83235	Hydrogen Bond
LEU160	CRD:LEU160 - SIRT4:PRO240	5.31559	Hydrophobic				CRD:PHE160 - SIRT4:PRO240	5.19592	Hydrophobic
							CRD:PHE160 - SIRT4:VAL243	4.06882	Hydrophobic
ASN161	CRD:ASN161:O - SIRT4:ARG270:HE	2.41	Hydrogen Bond
	CRD:ASN161:O - SIRT4:ARG270:HH22	2.74	Hydrogen Bond
							CRD:ASN161:HD22 - SIRT4:HIS247:NE2	2.84857	Hydrogen Bond
PHE163	CRD:PHE163 - SIRT4:TYR266	4.08338	Hydrophobic
	CRD:PHE163 - SIRT4:ARG270	5.18852	Hydrophobic
TYR170				CRD:TYR170:OH - SIRT4:ARG291:HH11	1.82171	Hydrogen Bond
				CRD:TYR170:OH - SIRT4:ARG291:HH21	1.8015	Hydrogen Bond
PHE172							CRD:PHE172:O - SIRT4:ARG270:HH21	2.93035	Hydrogen Bond
HIS173							CRD:HIS173:O - SIRT4:ARG270:HH21	1.718	Hydrogen Bond
GLU174							CRD:GLU174:OE2 - SIRT4:SER267:CA	3.16998	Hydrogen Bond
GLU174	CRD:GLU174:OE1 - SIRT4:ARG270:HH21	1.81366	Hydrogen Bond; Electrostatic				CRD:GLU174:OE2 - SIRT4:ARG270:HH12	2.20744	Hydrogen Bond; Electrostatic
	CRD:GLU174:OE2 - SIRT4:ARG270:NH1	2.72195	Electrostatic				CRD:GLU174:OE1 - SIRT4:ARG270:NH2	4.49888	Electrostatic
	CRD:GLU174:O - SIRT4:TYR266:H	2.72696	Hydrogen Bond
				CRD:GLN174:O - SIRT4:ARG88:HE	2.69094	Hydrogen Bond
				CRD:GLN174:O - SIRT4:ARG88:HH22	1.75002	Hydrogen Bond
HIS175	CRD:HIS175:HD1 - SIRT4:ASP236:O	2.05588	Hydrogen Bond
	CRD:HIS175 - SIRT4:PHE234	4.58657	Hydrophobic				CRD:HIS175 - SIRT4:PHE234	4.72233	Hydrophobic
	CRD:HIS175 - SIRT4:VAL232	4.78902	Hydrophobic				CRD:HIS175 - SIRT4:VAL232:CG1	3.74852	Hydrophobic
							CRD:HIS175:CE1 - SIRT4:HIS161:NE2	3.62131	Hydrogen Bond
							CRD:HIS175 - SIRT4:VAL265	5.32795	Hydrophobic
				CRD:ARG175:NH1 - SIRT4:ASP86:OD2	5.02231	Electrostatic
				CRD:ARG175:NH2 - SIRT4:ASP86:OD1	2.8119	Electrostatic
				CRD:ARG175:HE - SIRT4:ASP86:OD1	2.10838	Hydrogen Bond
				CRD:ARG175:HH12 - SIRT4:TYR82:O	1.88228	Hydrogen Bond
				CRD:ARG175:HH22 - SIRT4:TYR82:O	1.84583	Hydrogen Bond
HIS175				CRD:ARG175:O - SIRT4:TYR82:HH	2.92656	Hydrogen Bond
HIS175				CRD:ARG175 - SIRT4:TYR82	5.27905	Hydrophobic
SER177	CRD:SER177:OG - SIRT4:TYR266:H	2.02702	Hydrogen Bond
	CRD:SER177:O - SIRT4:ARG291:HH11	1.85345	Hydrogen Bond
	CRD:SER177:O - SIRT4:ARG291:HH21	2.94189	Hydrogen Bond
				CRD:SER177:OG - SIRT4:ARG88:HE	2.10713	Hydrogen Bond
				CRD:SER177:O - SIRT4:ARG88:CD	3.12711	Hydrogen Bond
THR178	CRD:THR178:HG1 - SIRT4:GLN264:O	2.00436	Hydrogen Bond
	CRD:THR178:OG1 - SIRT4:ARG75:HH22	1.73089	Hydrogen Bond
				CRD:SER178:O - SIRT4:ARG75:HH21	2.07901	Hydrogen Bond
				CRD:SER178:O - SIRT4:ARG75:HH22	2.38693	Hydrogen Bond
				CRD:SER178:CB - SIRT4:TYR82:OH	3.11277	Hydrogen Bond
LYS179	CRD:LYS179:HZ3 -SIRT4:GLN91:OE1	1.65633	Hydrogen Bond				CRD:LYS179:HZ3 - SIRT4:GLN91:OE1	1.71681	Hydrogen Bond
				CRD:GLU179:OE2 - SIRT4:ARG75:HH22	1.86806	Hydrogen Bond; Electrostatic
				CRD:GLU179:OE2 - SIRT4:ARG75:HE	1.99073	Hydrogen Bond
LYS179				CRD:GLU179:OE2 - SIRT4:TYR82:HH	2.0297	Hydrogen Bond
PRO181				CRD:PRO181:O - SIRT4:GLY235:H	1.98057	Hydrogen Bond
PRO181				CRD:PRO181 - SIRT4:PHE234	5.01706	Hydrophobic
LEU182				CRD:LEU182 - SIRT4:VAL232	5.28724	Hydrophobic
				CRD:LEU182 - SIRT4:VAL238	5.29341	Hydrophobic
LEU182				CRD:LEU182 - SIRT4:VAL265	5.11259	Hydrophobic
MET183				CRD:MET183 - SIRT4:VAL265	5.4693	Hydrophobic
MET183				CRD:MET183 - SIRT4:TYR266	4.36267	Hydrophobic
VAL185				CRD:VAL185:CG1 - SIRT4:TYR266	3.59534	Hydrophobic
a.a., amino acid.
	lost interactions in mutants
	same interactions as CRD wild-type
	new interactions in mutants

## Sheet: Tabelle1
a.a. (CRD)	Wild-type	Distance [Å]	Binding type	SET 1 (E174Q, H175R, T178S, K179E, T182L)	Distance [Å]	Binding type	SET 2 (Q156, F158L, L160F)	Distance [Å]	Binding type
PHE141	CRD:PHE141 - SIRT4:ARG291:NH2	4.73388	Electrostatic
ARG143	CRD:ARG143:NH1 - SIRT4:GLU277:OE2	2.85759	Electrostatic				CRD:ARG143:NH1 - SIRT4:GLU277:OE2	2.72144	Electrostatic
	CRD:ARG143:NH2 - SIRT4:GLU277:OE1	2.74066	Electrostatic				CRD:ARG143:NH2 - SIRT4:GLU277:OE1	2.73949	Electrostatic
	CRD:ARG143:HH21 - SIRT4:THR274:OG1	1.73	Hydrogen Bond
	CRD:ARG143 - SIRT4:ARG270	5.00044	Hydrophobic
ASP153				CRD:ASP153:OD2 - SIRT4:ARG291:NH1	4.76139	Electrostatic
				CRD:ASP153:OD1 - SIRT4:ARG291:NH2	3.72618	Electrostatic
ASP153				CRD:ASP153:O - SIRT4:GLN264:HE22	1.90897	Hydrogen Bond
ILE154	CRD:ILE154:O - SIRT4:GLY235:CA	3.51669	Hydrogen Bond
CYS155							CRD:CYS155:CA - SIRT4:GLY235:O	3.00019	Hydrogen Bond
GLN156	CRD:GLN156:OE1 - SIRT4:ARG97:HH11	1.73351	Hydrogen Bond
	CRD:GLN156:OE1 - SIRT4:ARG97:HH21	2.0763	Hydrogen Bond
	CRD:GLN156:OE1 - SIRT4:GLY93:CA	3.51031	Hydrogen Bond
LYS157	CRD:LYS157:HZ2 - SIRT4:ASP236:OD1	1.79794	Hydrogen Bond; Electrostatic				CRD:LYS157:HZ2 - SIRT4:ASP236:OD1	1.788	Hydrogen Bond; Electrostatic
							CRD:LYS157:HZ1 - SIRT4:ASP236:OD2	1.83835	Hydrogen Bond; Electrostatic
	CRD:LYS157:HZ1 - SIRT4:HIS92:NE2	1.90453	Hydrogen Bond
	CRD:LYS157:HZ2 - SIRT4:THR237:OG1	2.86838	Hydrogen Bond				CRD:LYS157:H - SIRT4:THR237:OG1	2.88822	Hydrogen Bond
	CRD:LYS157:HZ3 - SIRT4:THR237:OG1	2.84552	Hydrogen Bond				CRD:LYS157:HZ3 - SIRT4:THR237:O	1.73763	Hydrogen Bond
							CRD:LYS157:O - SIRT4:THR237:HG1	2.21024	Hydrogen Bond
LEU158							CRD:LEU158:O - SIRT4:THR237:HG1	2.83235	Hydrogen Bond
LEU160	CRD:LEU160 - SIRT4:PRO240	5.31559	Hydrophobic				CRD:PHE160 - SIRT4:PRO240	5.19592	Hydrophobic
							CRD:PHE160 - SIRT4:VAL243	4.06882	Hydrophobic
ASN161	CRD:ASN161:O - SIRT4:ARG270:HE	2.41	Hydrogen Bond
	CRD:ASN161:O - SIRT4:ARG270:HH22	2.74	Hydrogen Bond
							CRD:ASN161:HD22 - SIRT4:HIS247:NE2	2.84857	Hydrogen Bond
PHE163	CRD:PHE163 - SIRT4:TYR266	4.08338	Hydrophobic
	CRD:PHE163 - SIRT4:ARG270	5.18852	Hydrophobic
TYR170				CRD:TYR170:OH - SIRT4:ARG291:HH11	1.82171	Hydrogen Bond
				CRD:TYR170:OH - SIRT4:ARG291:HH21	1.8015	Hydrogen Bond
PHE172							CRD:PHE172:O - SIRT4:ARG270:HH21	2.93035	Hydrogen Bond
HIS173							CRD:HIS173:O - SIRT4:ARG270:HH21	1.718	Hydrogen Bond
GLU174							CRD:GLU174:OE2 - SIRT4:SER267:CA	3.16998	Hydrogen Bond
GLU174	CRD:GLU174:OE1 - SIRT4:ARG270:HH21	1.81366	Hydrogen Bond; Electrostatic				CRD:GLU174:OE2 - SIRT4:ARG270:HH12	2.20744	Hydrogen Bond; Electrostatic
	CRD:GLU174:OE2 - SIRT4:ARG270:NH1	2.72195	Electrostatic				CRD:GLU174:OE1 - SIRT4:ARG270:NH2	4.49888	Electrostatic
	CRD:GLU174:O - SIRT4:TYR266:H	2.72696	Hydrogen Bond
				CRD:GLN174:O - SIRT4:ARG88:HE	2.69094	Hydrogen Bond
				CRD:GLN174:O - SIRT4:ARG88:HH22	1.75002	Hydrogen Bond
HIS175	CRD:HIS175:HD1 - SIRT4:ASP236:O	2.05588	Hydrogen Bond
	CRD:HIS175 - SIRT4:PHE234	4.58657	Hydrophobic				CRD:HIS175 - SIRT4:PHE234	4.72233	Hydrophobic
	CRD:HIS175 - SIRT4:VAL232	4.78902	Hydrophobic				CRD:HIS175 - SIRT4:VAL232:CG1	3.74852	Hydrophobic
							CRD:HIS175:CE1 - SIRT4:HIS161:NE2	3.62131	Hydrogen Bond
							CRD:HIS175 - SIRT4:VAL265	5.32795	Hydrophobic
				CRD:ARG175:NH1 - SIRT4:ASP86:OD2	5.02231	Electrostatic
				CRD:ARG175:NH2 - SIRT4:ASP86:OD1	2.8119	Electrostatic
				CRD:ARG175:HE - SIRT4:ASP86:OD1	2.10838	Hydrogen Bond
				CRD:ARG175:HH12 - SIRT4:TYR82:O	1.88228	Hydrogen Bond
				CRD:ARG175:HH22 - SIRT4:TYR82:O	1.84583	Hydrogen Bond
HIS175				CRD:ARG175:O - SIRT4:TYR82:HH	2.92656	Hydrogen Bond
HIS175				CRD:ARG175 - SIRT4:TYR82	5.27905	Hydrophobic
SER177	CRD:SER177:OG - SIRT4:TYR266:H	2.02702	Hydrogen Bond
	CRD:SER177:O - SIRT4:ARG291:HH11	1.85345	Hydrogen Bond
	CRD:SER177:O - SIRT4:ARG291:HH21	2.94189	Hydrogen Bond
				CRD:SER177:OG - SIRT4:ARG88:HE	2.10713	Hydrogen Bond
				CRD:SER177:O - SIRT4:ARG88:CD	3.12711	Hydrogen Bond
THR178	CRD:THR178:HG1 - SIRT4:GLN264:O	2.00436	Hydrogen Bond
	CRD:THR178:OG1 - SIRT4:ARG75:HH22	1.73089	Hydrogen Bond
				CRD:SER178:O - SIRT4:ARG75:HH21	2.07901	Hydrogen Bond
				CRD:SER178:O - SIRT4:ARG75:HH22	2.38693	Hydrogen Bond
				CRD:SER178:CB - SIRT4:TYR82:OH	3.11277	Hydrogen Bond
LYS179	CRD:LYS179:HZ3 -SIRT4:GLN91:OE1	1.65633	Hydrogen Bond				CRD:LYS179:HZ3 - SIRT4:GLN91:OE1	1.71681	Hydrogen Bond
				CRD:GLU179:OE2 - SIRT4:ARG75:HH22	1.86806	Hydrogen Bond; Electrostatic
				CRD:GLU179:OE2 - SIRT4:ARG75:HE	1.99073	Hydrogen Bond
LYS179				CRD:GLU179:OE2 - SIRT4:TYR82:HH	2.0297	Hydrogen Bond
PRO181				CRD:PRO181:O - SIRT4:GLY235:H	1.98057	Hydrogen Bond
PRO181				CRD:PRO181 - SIRT4:PHE234	5.01706	Hydrophobic
LEU182				CRD:LEU182 - SIRT4:VAL232	5.28724	Hydrophobic
				CRD:LEU182 - SIRT4:VAL238	5.29341	Hydrophobic
LEU182				CRD:LEU182 - SIRT4:VAL265	5.11259	Hydrophobic
MET183				CRD:MET183 - SIRT4:VAL265	5.4693	Hydrophobic
MET183				CRD:MET183 - SIRT4:TYR266	4.36267	Hydrophobic
VAL185				CRD:VAL185:CG1 - SIRT4:TYR266	3.59534	Hydrophobic
a.a., amino acid.
	lost interactions in mutants
	same interactions as CRD wild-type
	new interactions in mutants
